# Supplementary material for: Postpartum cytokine shifts and IL-10–mediated immune suppression in malaria-infected primigravid women
Source: PLoS One. 2026 Feb 10;21(2):e0342675. doi: 10.1371/journal.pone.0342675 (PMC12890173; doi:10.1371/journal.pone.0342675)
Supplement: S1 File — (XLSX) [file pone.0342675.s002.xlsx]

## Sheet: minimal data set
Study_id	age	parasitaemia_del	hb_del	pcr_msp2_del	Inf_preg	il10_del	il6_del	tnfa_del	il4_del	infgamma_del	il10_1mdel	il6_1mdel	tnfa_1mdel	il4_1mdel	infgamma_1mdel	il10_3mdel	il6_3mdel	tnfa_3mdel	il4_3mdel	infgamma_3mdel	tnfalpha_3mdel	PCRresultdelivey	PCRresult1mdelivery	PCRresult3mdelivery	inf_del	inf_1mdel	inf_3mdel	hb2del	anaemia	season
P030	17	1677	11.2	Positive	Yes	18.2018	44.6526	28.7508	27.4262	0.0615965	58.1588	23.9489	17.0499	32.1774	0.0235432	5.08967	371.159	765.384	50.5397	0.0403972	765.385	infected at delivery	infected	non-infected	infected at delivery	infected	non-infected	anemic	anemic	transmission
P004	18	0	9	Negative	No	9.1552	53.0301	21.656	19.4348	0.00613153	5.69485	41.853	1.63441	27.3783	0.00451373	5.81899	34.5768	14.5983	17.1349	0.0544013	14.5983	non-infected at delivery	non-infected	infected	non-infected at delivery	non-infected	infected	anemic	normal	dry
P007	18	0	12.1	Positive	Yes	5.6948	24.2501	13.3353	86.9334	0.0215883	5.19829	32.8966	9.21215	199.978	0.430772	3.92588	21.6896	64.5431	39.6167	0.0196565	64.5431	infected at delivery	non-infected	infected	infected at delivery	non-infected	infected	normal	anemic	dry
P008	18	0	12.5	Positive	No	13.9656	10.0811	10.438	31.6966	0.0108534	9.95981	144.919	129.345	42.9097	0.0623522	20.8597	662.093	217.9	29.5889	0.102313	217.9	infected at delivery	non-infected	infected	infected at delivery	non-infected	infected	normal	anemic	transmission
P009	18	0	13.1	Positive	Yes	13.1276	1502.6	797.706	88.8808	0.0677738	6.68796	6.00597	8.09778	213.194	0.0104105	8.58107	5837.35	1653	203.222	0.0177492	1653	infected at delivery	non-infected	non-infected	infected at delivery	non-infected	non-infected	normal	anemic	transmission
P012	18	0	7.9	Positive	No	6.8121	23.2594	67.969	22.4013	0.075172	15.7811	280.963	620.442	30.8316	0.0677738	6.48623	20.0509	7.57774	19.4827	0.0728848	7.5777	infected at delivery	non-infected	non-infected	infected at delivery	non-infected	non-infected	anemic	normal	dry
P014	18	0	12.6	Positive	No	10.6914	36.686	15.4155	38.9374	0.022563	5.91209	42.5061	177.384	34.4888	0.100312	4.54657	31.1779	9.39788	33.525	0.0566025	9.3979	infected at delivery	non-infected	non-infected	infected at delivery	non-infected	non-infected	normal	anemic	transmission
P016	18	0	12.5	Positive	No	3.8793	3.08678	19.3158	21.5881	0.0393437	4.81036	21.8268	3.93745	34.3441	0.0660814	4.05001	19.5809	5.83189	11.3504	0.0367265	5.8319	infected at delivery	non-infected	non-infected	infected at delivery	non-infected	non-infected	normal	anemic	transmission
P017	18	0	10.6	Negative	Yes	10.5362	359.889	19.5387	18.477	0.0494922	9.55866	2.35663	2.86022	21.8273	0.0820888	171.342	70.9222	57.1723	18.3333	0.106891	57.1723	non-infected at delivery	non-infected	infected	non-infected at delivery	non-infected	infected	anemic	normal	dry
P020	18	0	13.1	Negative	Yes	5.4621	33.1389	5.20041	15.7428	0.0158685	6.20692	23.3464	4.8661	23.2144	0.00780753	9.55866	21.5354	6.94626	12.3684	0.755259	6.9463	non-infected at delivery	non-infected	non-infected	non-infected at delivery	non-infected	non-infected	normal	anemic	dry
P024	18	5584	10.6	Positive	Yes	116.36	95.4845	38.6785	31.5524	0.0627137	9.95981	144.919	129.345	42.9097	0.0623522	20.8597	662.093	217.9	29.5889	0.102313	217.9	infected at delivery	non-infected	non-infected	infected at delivery	non-infected	non-infected	anemic	normal	transmission
P026	18	0	13.1	Negative	No	9.869	95.791	698.965	37.0967	0.0577074	6.67244	32.8966	213.513	29.9674	0.0270152							non-infected at delivery	non-infected	non-infected	non-infected at delivery	non-infected		normal	anemic	dry
P027	18	0	12.1	Negative	No	8.4104	82.8562	641.177	30.4955	0.0867442	6.81209	2445.11	1444.62	33.3805	0.0961548	3.95691	7.68172	9.80648	33.6213	0.17926		non-infected at delivery	non-infected	non-infected	non-infected at delivery	non-infected	non-infected	normal	anemic	dry
P029	18	0	10.2	Positive	No	12.4759	84.3159	15.044	30.2554	0.038294	25.5415	132.029	77.9629	28.912	0.0255195	5.71037	151.585	690.579	25.7981	0.156905	690.579	infected at delivery	infected	non-infected	infected at delivery	infected	non-infected	anemic	normal	transmission
P032	18	0		Negative	Yes	15.4242	153.484	110.137	21.8273	0.00373104						15.4087	23.1958	15.0069	27.3783	0.00953213	15.0069	non-infected at delivery		infected	non-infected at delivery		infected	normal	anemic	transmission
P003	19	0	11.6	Negative	Yes	7.588	40.3113	4.71751	41.3668	0.012648	4.62415	63.2622	12.3695	54.8605	0.0849944	13.019	5307.47	1536.2	38.2102	0.0446468	1536.2	non-infected at delivery	non-infected	non-infected	non-infected at delivery	non-infected	non-infected	normal	anemic	transmission
P010	19	0	11.2	Negative	Yes	4.2362	19.4435	364.931	22.4969	0.0632734	22.2208	3.74672	13.4468	23.1188	0.0544013	7.85175	4.93436	5.23755	12.5619	0.0196565	52376	non-infected at delivery	non-infected	non-infected	non-infected at delivery	non-infected	non-infected	anemic	anemic	transmission
P011	19	0	12.8	Positive	Yes	27.9622	1113.61	421.158	30.1594	0.0305471	9.95981	144.919	129.345	42.9097	0.0623522	20.8597	662.093	217.9	29.5889	0.102313	217.9	infected at delivery	non-infected	non-infected	infected at delivery	non-infected	non-infected	normal	anemic	transmission
P018	19	0	11	Negative	No	6.2069	31.9194	12.5181	26.2768	0.0220749	6.05175	139.458	448.06	24.506	0.00491203	12.7242	50.2384	8.20921	19.2433	0.0849944	8.2092	non-infected at delivery	non-infected	infected	non-infected at delivery	non-infected	infected	anemic	normal	dry
P019	19	0	12.3	Negative	Yes	8.8604	51.243	10.1408	20.4399	0.00451373	8.27072	4.35853	18.0528	37.7743	0.0527581	3.56898	13.1539	5.46043	12.5619	0.0154027	5.4604	non-infected at delivery	non-infected	non-infected	non-infected at delivery	non-infected	non-infected	normal	anemic	transmission
P022	19	0	11.4	Positive	No	81.2951	27.6078	3.75172	23.0231	0.0797742	3.5845	22.2921	3.30597	25.4631	0.0571546	118.087	31.6731	12.1467	16.2711	0.110504	12.1467	infected at delivery	non-infected	non-infected	infected at delivery	non-infected	non-infected	anemic	anemic	dry
P031	19	1935	10.2	Positive	Yes	19.8777	110.061	34.6208	18.477	0.0177492	9.95981	144.919	129.345	42.9097	0.0623522	20.8597	662.093	217.9	29.5889	0.102313	217.9	infected at delivery	infected	non-infected	infected at delivery	infected	non-infected	anemic	normal	transmission
P001	20	0	12.2	Negative	No	12.6311	272.125	7.80061	23.4536	0.0700393	6.48623	18.6771	7.98634	26.4683	0.117167	5.36898	4.93436	16.2698	49.0581	0.0206194	16.2698	non-infected at delivery	non-infected	infected	non-infected at delivery	non-infected	infected	normal	anemic	transmission
P005	20	0	10.8	Positive	Yes	8.488	362.879	345.982	29.1518	0.00696294	3.47587	89.2646	6.50051	34.3441	0.0991218	10.8156	17.7734	10.9209	17.2788	0.0441125	10.9209	infected at delivery	non-infected	non-infected	infected at delivery	non-infected	non-infected	anemic	normal	transmission
P013	20	0	12.1	Positive	Yes	16.0294	736.716	595.901	24.1233	0.00531458	14.3225	380.123	338.945	26.1332	0.0571546	10.3035	23.0452	7.54059	25.5109	0.0108534	7.5406	infected at delivery	non-infected	non-infected	infected at delivery	non-infected	non-infected	normal	anemic	dry
P015	20	0	9.8	Positive	Yes	6.9983	212.196	793.706	66.2664	0.00118755	3.49139	24.378	4.12318	31.1679	0.075172	4.26726	8.81935	7.09484	13.8658	0.00411996	7.0948	infected at delivery	non-infected	non-infected	infected at delivery	non-infected	non-infected	anemic	normal	transmission
P021	20	0	10.6	Negative	Yes	7.0449	31.1779	409.179	16.9431	0.0884987	5.27588	4.35853	4.45749	19.3391	0.00531458	5.95864	20.6352	8.09778	20.4399	0.00334733	8.0978	non-infected at delivery	non-infected	non-infected	non-infected at delivery	non-infected	non-infected	anemic	normal	dry
P023	20	0	13	Negative	No	10.1018	108.902	17.8671	25.8938	0.00738366	5.24485	17.8867	4.42035	28.1449	0.0245287	62.752	28.1298	18.9815	22.7839	0.684336	18.9815	non-infected at delivery	non-infected	non-infected	non-infected at delivery	non-infected	non-infected	normal	anemic	dry
P033	20	0	12.8	Negative	Yes	9.0311	10.4862	107.7	22.3534	0.00780753						5.01209	49.4285	6.87197	19.5305	0.0255195	6.872	non-infected at delivery		non-infected	non-infected at delivery		non-infected	normal	anemic	transmission
P002	21	0	10.9	Negative	No	8.6742	263.601	605.935	29.4396	0.00909683	3.81726	14.574	12.6296	38.6464	0.012196	8.519	10.0811	15.3783	28.2887	0.122658	15.3783	non-infected at delivery	non-infected	non-infected	non-infected at delivery	non-infected	non-infected	anemic	normal	dry
P025	21	0	10.8	Negative	No	7.0138	57.1027	10.438	33.2842	0.0677738	13.9656	22.2921	4.08603	33.2842	0.0158685	45.6364	6298.86	1125.41	14.3958	0.131265	1125.41	non-infected at delivery	non-infected	non-infected	non-infected at delivery	non-infected	non-infected	anemic	normal	transmission
P028	23	0	12.1	Negative	No	7.2	67.2281	2.22875	15.5025	0.0108534	5.57071	20.0509	27.5622	22.7361	0.0191773	5.22933	40.5331	6.09191	10.0851	0.0191773	6.0919	non-infected at delivery	non-infected	non-infected	non-infected at delivery	non-infected	non-infected	normal	anemic	transmission
P006	24	0	11	Positive	No	3.181	47.5845	7.83776	31.6004	0.0351585	5.47761	2.35663	4.7918	22.8796	0.0615965	20.4828	18.3759	11.4409	16.031	0.0172765	11.4409	infected at delivery	non-infected	non-infected	infected at delivery	non-infected	non-infected	anemic	normal	transmission
